# Supplementary material for: M﻿etagenomic insights into the microbial communities of inert and oligotrophic outdoor pier surfaces of a coastal city
Source: Microbiome. 2021 Nov 2;9:213. doi: 10.1186/s40168-021-01166-y (PMC8562002; doi:10.1186/s40168-021-01166-y)
Supplement: Supplementary file 3 — Additional file 2: Table S1. List of representative corrosion-related bacteria. [file 40168_2021_1166_MOESM2_ESM.xlsx]

## Sheet: corrosion_related_bacteria
Additional file 2: Table S1. List of representative corrosion-related bacteria.
Corrosion mechanism	Taxa	Phylum
Iron-oxidizing bacteria (IOB)	Sediminibacterium	Bacteroidetes
Iron-oxidizing bacteria (IOB)	Leptospirillum rubarum	Nitrospirae
Iron-oxidizing bacteria (IOB)	Acidithiobacillus ferrooxidans	Proteobacteria
Iron-oxidizing bacteria (IOB)	Gallionella	Proteobacteria
Iron-oxidizing bacteria (IOB)	Mariprofundus ferrooxidans	Proteobacteria
Iron-oxidizing bacteria (IOB)	Pedomicrobium	Proteobacteria
Iron-oxidizing bacteria (IOB)	Rhodobacter ferrooxidans	Proteobacteria
Iron-oxidizing bacteria (IOB)	Rhodopseudomonas palustris	Proteobacteria
Iron-oxidizing bacteria (IOB)	Sideroxydans lithotrophicus	Proteobacteria
Iron-reducing bacteria (IRB)	Acidobacterium	Acidobacteria
Iron-reducing bacteria (IRB)	Geothrix fermentans	Acidobacteria
Iron-reducing bacteria (IRB)	Deferribacter thermophilus	Deferribacteres
Iron-reducing bacteria (IRB)	Bacillus infernus	Firmicutes
Iron-reducing bacteria (IRB)	Clostridium beijerinckii	Firmicutes
Iron-reducing bacteria (IRB)	Desulfotomaculum reducens	Firmicutes
Iron-reducing bacteria (IRB)	Listeria monocytogenes	Firmicutes
Iron-reducing bacteria (IRB)	Thermincola potens	Firmicutes
Iron-reducing bacteria (IRB)	Thermoterrabacterium ferrireducens	Firmicutes
Iron-reducing bacteria (IRB)	Acidiphilium acidophilum	Proteobacteria
Iron-reducing bacteria (IRB)	Albidiferax	Proteobacteria
Iron-reducing bacteria (IRB)	Desulfovibrio profundus	Proteobacteria
Iron-reducing bacteria (IRB)	Ferribacterium	Proteobacteria
Iron-reducing bacteria (IRB)	Ferribacterium limneticum	Proteobacteria
Iron-reducing bacteria (IRB)	Ferrimonas baleárica	Proteobacteria
Iron-reducing bacteria (IRB)	Geobacter bemidjiensis	Proteobacteria
Iron-reducing bacteria (IRB)	Geobacter metallireducens	Proteobacteria
Iron-reducing bacteria (IRB)	Geobacter sulfurreducens	Proteobacteria
Iron-reducing bacteria (IRB)	Magnetospirillum magneticum	Proteobacteria
Iron-reducing bacteria (IRB)	Rhodobacter	Proteobacteria
Iron-reducing bacteria (IRB)	Rhodoferax ferrireducens	Proteobacteria
Iron-reducing bacteria (IRB)	Shewanella oneidensis	Proteobacteria
Iron-reducing bacteria (IRB)	Sulfurospirillum barnesii	Proteobacteria
Iron-reducing bacteria (IRB)	Vibrio alginolyticus	Proteobacteria
Iron-reducing bacteria (IRB)	Thermodesulfobacterium commune	Thermodesulfobacteria
Iron-reducing bacteria (IRB)	Thermotoga maritima	Thermotogae
Iron-reducing bacteria (IRB)	Thermus str. SA-01	Thermus
Nitrate-reducing bacteria associated with the redox cycling of iron (NRB-Fe)	Bacillus cereus	Firmicutes
Nitrate-reducing bacteria associated with the redox cycling of iron (NRB-Fe)	Acidovorax	Proteobacteria
Nitrate-reducing bacteria associated with the redox cycling of iron (NRB-Fe)	Aquabacterium	Proteobacteria
Nitrate-reducing bacteria associated with the redox cycling of iron (NRB-Fe)	Azospira	Proteobacteria
Nitrate-reducing bacteria associated with the redox cycling of iron (NRB-Fe)	Dechloromonas	Proteobacteria
Nitrate-reducing bacteria associated with the redox cycling of iron (NRB-Fe)	Herbaspirillum	Proteobacteria
Nitrate-reducing bacteria associated with the redox cycling of iron (NRB-Fe)	Hyphomicrobium	Proteobacteria
Nitrate-reducing bacteria associated with the redox cycling of iron (NRB-Fe)	Rhodopseudomonas	Proteobacteria
Nitrate-reducing bacteria associated with the redox cycling of iron (NRB-Fe)	Zoogloea	Proteobacteria
Siderophore-producing NRB (NRB-S)	Bacillus subtilis	Firmicutes
Siderophore-producing NRB (NRB-S)	Acinetobacter	Proteobacteria
Siderophore-producing NRB (NRB-S)	Azospirillum	Proteobacteria
Siderophore-producing NRB (NRB-S)	Bradyrhizobium	Proteobacteria
Siderophore-producing NRB (NRB-S)	Brucella	Proteobacteria
Siderophore-producing NRB (NRB-S)	Mesorhizobium	Proteobacteria
Siderophore-producing NRB (NRB-S)	Pseudomona aeruginosa	Proteobacteria
Siderophore-producing NRB (NRB-S)	Rhizobium	Proteobacteria
Siderophore-producing NRB (NRB-S)	Sphingomonas	Proteobacteria
Sulfate-reducing bacteria (SRB)	Desulfovibrio desulfuricans	Proteobacteria
Sulfate-reducing bacteria (SRB)	Desulfovibrio ferrophilus	Proteobacteria
