# Supplementary material for: M﻿etagenomic insights into the microbial communities of inert and oligotrophic outdoor pier surfaces of a coastal city
Source: Microbiome. 2021 Nov 2;9:213. doi: 10.1186/s40168-021-01166-y (PMC8562002; doi:10.1186/s40168-021-01166-y)
Supplement: Supplementary file 12 — Additional file 11: Table S4. Influence of taxonomy, surface type, and geography on the relative abundance of COG categories. [file 40168_2021_1166_MOESM11_ESM.xlsx]

## Sheet: Sheet1
Additional file 11: Table S4. Influence of taxonomy, surface type, and geography on the relative abundance of COG categories.
COG category	Phylum	Surface type	Location
A	2.0 × 10-3 **	0.05	0.29
B	4.5 × 10-7 ***	0.08	0.13
C	1.4 × 10-7 ***	3.2 × 10-4 ***	2.2 × 10-4 ***
D	2.2 × 10-5 ***	0.16	0.89
E	6.2 × 10-15 ***	2.8 × 10-4 ***	3.7 × 10-4 ***
F	4.3 × 10-10 ***	0.07	0.01 *
G	5.2 × 10-6 ***	0.77	0.17
H	7.3 × 10-8 ***	0.017 *	0.04 *
I	5.8 × 10-14 ***	0.021 *	0.07
J	1.8 × 10-6 ***	0.032 *	0.21
K	4.3 × 10-20 ***	0.25	4.8 × 10-7 ***
L	9.2 × 10-5 ***	0.37	0.93
M	1.5 × 10-22 ***	2.8 × 10-4 ***	4.7 × 10-10 ***
N	5.8 × 10-13 ***	0.39	0.02 *
O	3.1 × 10-10 ***	4.2 × 10-3 **	9.6 × 10-4 ***
P	2.9 × 10-5 ***	0.15	3.6 × 10-4 ***
Q	0.007 **	8.5 × 10-3 **	0.09
S	1.7 × 10-18 ***	0.03*	1.6 × 10-6 ***
T	3.1 × 10-10 ***	0.02*	0.16
U	7.1 ×10-11 ***	2.1 × 10-3 **	5.8 × 10-4 ***
V	2.9 × 10-9 ***	0.75	0.048 *
W	4.0 × 10-4 ***	0.09	0.77
Z	0.06	0.14	0.22
*0.01 < p < 0.05, **0.001 < p < 0.01, ***p < 0.001
Statistically significant p-value is shown in bold
