# Supplementary material for: M﻿etagenomic insights into the microbial communities of inert and oligotrophic outdoor pier surfaces of a coastal city
Source: Microbiome. 2021 Nov 2;9:213. doi: 10.1186/s40168-021-01166-y (PMC8562002; doi:10.1186/s40168-021-01166-y)
Supplement: Supplementary file 14 — Additional file 13: Table S5. Influence of taxonomy, surface type, and geography on the relative abundance of the types of putative BGCs. [file 40168_2021_1166_MOESM13_ESM.xlsx]

## Sheet: Sheet1
Additional file 13: Table S5. Influence of taxonomy, surface type, and geography on the relative abundance of the types of putative BGCs.
Type of BGCs	Phylum	Surface type	Location
Acyl amino acids	N/A	0.5	0.221
Arylpolyene	0.02 *	0.005 **	0.0554
Bacteriocin	0.03 *	0.07	0.184
Ectoine	0.65	0.27	0.5509
Homoserine lactone	N/A	0.1	0.02 *
Lassopeptide	0.01 *	0.1843	0.7309
NRPS	0.64	0.2206	0.05 *
Other	0.02 *	0.4639	0.1458
PKS	1.2 × 10-6 ***	0.5243	0.002 **
PKS-NRPS hybird	0.11	0.871	0.7273
Siderophore	0.02 *	0.3048	0.821
Terpene	5.7 × 10-10 ***	0.1322	0.09307
Unknown	5.2 × 10-5 ***	0.2637	0.04 *
*0.01 < p < 0.05, **0.001 < p < 0.01, ***p < 0.001
N/A refers to cases where the putative BGC is only found in one phylum and statistical test could not be applied
Statistically significant p-value is shown in bold
